# Supplementary material for: A dynamic traffic signal scheduling system based on improved greedy algorithm
Source: PLoS One. 2024 Mar 15;19(3):e0298417. doi: 10.1371/journal.pone.0298417 (PMC10942090; doi:10.1371/journal.pone.0298417)
Supplement: S1 Data — (XLSX) [file pone.0298417.s001.xlsx]

## Sheet: Sheet1
Different scheduling frequencies(s/times)	Average waiting time of vehicles for DQN algorithm(s)	Average waiting time of vehicles for improved greedy algorithm(s)	Average waiting time of vehicles without algorithm(s)	Standard deviation of average vehicle waiting time for DQN algorithm	Standard deviation of average vehicle waiting time for improved greedy algorithm	Standard deviation of average vehicle waiting time without algorithm(s)	Average waiting time of pedestrians for DQN algorithm(s)	Average waiting time of pedestrians for improved greedy algorithm(s)	Average waiting time of pedestrians without algorithm(s)	Standard deviation of average waiting time for pedestrians for DQN algorithm	Standard deviation of average waiting time for pedestrians for improved greedy algorithm	Standard deviation of average waiting time for pedestrians without algorithm
10	7.5	6.1	15.2	17.3	16.7	17.6	22.5	17.1	29.1	13.6	11.3	21.9
11	6.6	5.6	15.2	10.1	12.3	17.6	19.6	16.6	29.1	11.5	12.1	21.9
12	5.8	4.9	15.2	11.5	8	17.6	21.7	18.4	29.1	15.9	13.1	21.9
13	11.4	9.7	15.2	14.2	16.7	17.6	22.6	18.6	29.1	16.7	13.5	21.9
14	8.9	6.4	15.2	12.4	10.3	17.6	20.6	17.9	29.1	12.6	11.4	21.9
15	7.6	6.2	15.2	10.1	8.9	17.6	22.7	19.9	29.1	16.9	15.2	21.9
16	5.1	4.3	15.2	9.6	7.2	17.6	21.8	21	29.1	19.1	17.1	21.9
17	9.4	5	15.2	9.5	9.1	17.6	24.7	23.8	29.1	22.3	20.2	21.9
18	8.2	6.5	15.2	12.6	10.7	17.6	23	20	29.1	20.6	15.8	21.9
19	11.3	8.5	15.2	13.8	11.9	17.6	22.3	21.2	29.1	18.9	16.4	21.9
20	10.2	9.6	15.2	15.5	17	17.6	25	22	29.1	21.4	16.5	21.9

## Sheet: Sheet2
Number of different vehicles	Average waiting time of vehicles for DQN algorithm(s)	Average waiting time of vehicles for improved greedy algorithm(s)	Average waiting time of vehicles without algorithm(s)	Standard deviation of average vehicle waiting time for DQN algorithm	Standard deviation of average vehicle waiting time for improved greedy algorithm	Standard deviation of average vehicle waiting time without algorithm	Average waiting time of pedestrians for DQN algorithm(s)	Average waiting time of pedestrians for improved greedy algorithm(s)	Average waiting time of pedestrians without algorithm(s)	Standard deviation of average waiting time for pedestrians for DQN algorithm	Standard deviation of average waiting time for pedestrians for improved greedy algorithm	Standard deviation of average waiting time for pedestrians without algorithm
50	14.1	13.5	17.4	16.1	15.5	15.3	22.5	22.2	23.3	24.3	21.2	26.8
100	14.4	13.2	18.7	19.1	17	18.4	21.3	18.2	23	21.6	19	24.8
150	15.5	11.1	24.2	22.3	26.1	14.7	17.6	17	21.4	19.7	20.3	26.5
200	28.3	25.1	35.1	35.6	33.9	32.1	10.1	4.2	21.9	23.9	19.7	25.6
250	23.6	21.7	28.9	32.6	31.4	35.4	18.9	16.8	20.8	22.6	20.1	25.5
300	22.9	21.5	28.5	31.2	35	32.6	13.6	9.2	25.7	26.6	22.1	28

## Sheet: Sheet3
Number of vehicles	Total fuel consumption without the algorithm/ml	Total fuel consumption for improved greedy algorithm/ml	Total fuel consumption for DQN algorithm/ml	Emissions of gases without the algorithm/mg	Improved greedy algorithm for gas emissions/mg	Gas emissions for DQN algorithm/mg
300	1473.89	1259.75	1278.54	5208.48	4377.71	4502.83
400	1996.45	1646.09	1698.59	6809.61	5404.1	5501.93
500	2322.99	1893.59	1993.89	8124.83	6576.52	6820.56
600	2630.79	2202.66	2309.78	9278.34	7632.86	8008.76
700	2991.64	2541.94	2678.93	10443.1	8730.39	9200.38
800	3656.59	2814.86	3004.34	12439.6	9833.35	10800.5
